# Supplementary material for: Hybrid purity identification using EST-SSR markers and heterosis analysis of quantitative traits of Russian wildrye
Source: PeerJ. 2022 Nov 30;10:e14442. doi: 10.7717/peerj.14442 (PMC9744169; doi:10.7717/peerj.14442)
Supplement: Supplemental Information 6 — a = the male parent of BC1 population; b = the female parent of BC1 population; 124 = the female parent of BC1 population; 125 = the female parent of BC1 population [file peerj-10-14442-s006.zip]

Archive with 9 entries (8 files):
- primer screening/
- primer screening/142612A.jpg
- primer screening/28553.jpg
- primer screening/43637B.jpg
- primer screening/44262.jpg
- primer screening/51628.jpg
- primer screening/60437.jpg
- primer screening/74428A, 74564, 45600.jpg
- primer screening/81, 6181A, 194938.jpg
