# Supplementary material for: Hybrid purity identification using EST-SSR markers and heterosis analysis of quantitative traits of Russian wildrye
Source: PeerJ. 2022 Nov 30;10:e14442. doi: 10.7717/peerj.14442 (PMC9744169; doi:10.7717/peerj.14442)
Supplement: Supplemental Information 7 — The compressed file name is the primer name, the electrophoresis lane number is expressed by the subfile name, and the lane number is marked above the electrophoresis lane in the picture. [file peerj-10-14442-s007.zip]

Archive with 4 entries (3 files):
- F1/
- F1/primer28553.zip
- F1/primer44262.zip
- F1/primer51628.zip
