# Supplementary material for: Hybrid purity identification using EST-SSR markers and heterosis analysis of quantitative traits of Russian wildrye
Source: PeerJ. 2022 Nov 30;10:e14442. doi: 10.7717/peerj.14442 (PMC9744169; doi:10.7717/peerj.14442)
Supplement: Supplemental Information 9 — Naming of compressed package subfile files corresponds to the serial number of graphics and tables in the text. For example, the filename ‘Fig.4—raw data.xlsx’ represents the raw data needed to generate Fig. 4. [file peerj-10-14442-s009.zip]

Archive with 8 entries (7 files):
- raw data/
- raw data/Fig. 4-F1 traits raw data.xlsx
- raw data/Fig. 5-raw data.csv
- raw data/Table S4-raw data.xlsx
- raw data/Table S6-raw data.xlsx
- raw data/Table S7-raw data.xlsx
- raw data/Table S8-raw data.xlsx
- Table S7-raw data.xlsx
