# Supplementary material for: Hybrid purity identification using EST-SSR markers and heterosis analysis of quantitative traits of Russian wildrye
Source: PeerJ. 2022 Nov 30;10:e14442. doi: 10.7717/peerj.14442 (PMC9744169; doi:10.7717/peerj.14442)
Supplement: Supplemental Information 9 — Naming of compressed package subfile files corresponds to the serial number of graphics and tables in the text. For example, the filename ‘Fig.4—raw data.xlsx’ represents the raw data needed to generate Fig. 4. [file peerj-10-14442-s009.zip › raw data/Fig. 4-F1 traits raw data.xlsx]

## Sheet: Sheet1
	Tiller height (cm)			Reproductive tiller number			Nutritional tiller number			Second leaf length (cm)			Second leaf width (cm)			Spike length (cm)			Spike width (cm)			Spikelet number per spike			Seed number per spike			Seed weight per spike (g)			Thousand kernel weight (g)			Seed number per plant (/1000)
Year	2019	2020	2021	2019	2020	2021	2019	2020	2021	2019	2020	2021	2019	2020	2021	2019	2020	2021	2019	2020	2021	2019	2020	2021	2019	2020	2021	2019	2020	2021	2019	2020	2021	2019	2020	2021
Position
1-2	119	128	131	138	236	170	204	417	283.5	28	31	30	0.27	0.28	0.26	11.44	11.5	10.57	0.58	0.62	0.6	38	41	39.5	115.76	123	128	0.274512	0.3157	0.278613	2.86667	2.56667	2.17667	15.9749	29.028	21.76
1-4	137	138	133.1	72	105	85	472	577	359	28.1667	32.76	20.5533	0.383333	0.4	0.446667	12.8	13.08	13.24	0.56	0.6	0.58	30.6	36.8	33.7	117.92	122.176	126.32	0.29376	0.433725	0.514122	3	3.55	4.07	8.49024	12.8285	10.7372
2-2	125	137	143	192	119	150	64	220	228	19.6667	24.9	20.8333	0.266667	0.38	0.523333	11.2	11.5	11.59	0.78	0.8	0.79	33.6	39.4	36.5	213.536	133.96	166.36	0.451584	0.348296	0.461926	2.33333	2.6	2.77667	40.9989	15.9412	24.954
2-3	145	141	131.2	158	190	172	176	421	422	38.7667	38.8	38.7833	0.5	0.46	0.48	6.66	6.5	6.58	0.76	0.76	0.76	29	26.2	27.6	89.6	78.6	76.24	0.18792	0.198465	0.172302	2.7	2.525	2.26	14.1568	14.934	13.1133
2-4	125	145	159	157	124	135	56	184	191	13.9333	24.1	28.8667	0.433333	0.28	0.186667	10.32	9.92	9.88	0.58	0.55	0.55	34.4	35	34.7	143.84	117.6	134.92	0.258	0.30184	0.399363	2.08333	2.56667	2.96	22.5829	14.5824	18.2142
2-5	111	120	123	14	2	8	184	147	150	24.9667	23.2	24.0833	0.266667	0.4	0.43	8.06	9	8.62	0.52	0.5	0.51	28.2	24.5	26.35	73.016	73.5	79.538	0.123704	0.1911	0.220851	2.33333	2.6	2.77667	1.02222	0.147	0.636304
3-2	117	134	145	70	128	101	104	228	220	23.5	30.7	27.1	0.366667	0.28	0.223333	11.52	13.4	15.04	0.74	0.81	0.775	35.4	40.4	37.9	140.36	142.208	138.86	0.28084	0.440845	0.53276	2.33333	3.1	3.83667	9.8252	18.2026	14.0249
3-3	134	146	152.5	56	138	97	188	205	199.5	21.1667	25.5	23.3333	0.466667	0.3	0.26	11	12.22	12.72	0.48	0.54	0.57	32.8	36.4	34.6	96.096	107.744	100.272	0.253653	0.280134	0.17815	3.33333	2.6	1.77667	5.38138	14.8687	9.72638
3-4	138	145	146	62	74	68	96	228	238	21.6667	26	23.8333	0.366667	0.32	0.303333	9.52	12.16	11.92	0.58	0.71	0.645	28	37.4	42.6	148.8	97.24	205.96	0.36708	0.324133	0.767544	2.85	3.33333	3.72667	9.2256	7.19576	14.0053
3-6	142.5	146	143.5	54	21	37.5	112	320	324	25.2667	27.7	20.4833	0.466667	0.4	0.303333	9.46	11.34	11.87	0.56	0.58	0.57	34.8	28.6	26.6	93.776	96.096	66.392	0.201654	0.326726	0.264019	2.73333	3.4	3.97667	5.0639	2.01802	2.4897
4-2	119	137	149	13	13	13	44	57	61	16.1667	20.4	26.2833	0.3	0.3	0.28	7.56	10.24	12.53	0.42	0.64	0.8	28.6	34	31.3	90.928	142.8	145	0.200963	0.32487	0.246742	2.83333	2.275	1.70167	1.18206	1.8564	1.885
4-3	122	152	176	154	145	142	108	246	250	25.1667	25.7	26.9333	0.3	0.36	0.39	8.9	9.62	9.5	0.7	0.52	0.4	23.8	30.8	27.3	131.384	87.472	117	0.222768	0.286471	0.179595	2	3.275	1.535	20.2331	12.6834	16.614
4-4	109	140	165	53	40	97	204	302	306	21.9	26.8	19.9833	0.4	0.36	0.42	8.92	10.44	10.94	0.44	0.44	0.44	29.4	30.6	30	92.912	66.096	84.4	0.219951	0.224726	0.311717	3.01667	3.4	3.69333	4.92434	2.64384	8.1868
4-6	116.5	140	156.5	40	45	49	152	324	328	21	29	26.2	0.333333	0.34	0.31	9.34	12	13.67	0.64	0.81	0.92	31.4	37.6	34.5	90.336	118.816	87.28	0.182874	0.411895	0.370358	2.6	3.46667	4.24333	3.61344	5.34672	4.27672
5-1	122.2	131	133.8	115	101	70.5	184	256	260	21.1667	19.6	19.3	0.333333	0.32	0.366667	10.22	11.92	11.07	0.68	0.6	0.55	36.8	36	36.4	159.84	135.36	148.32	0.396213	0.415104	0.476107	2.83333	3.06667	3.21	18.3816	13.6714	10.4566
5-3	109	110	105.7	10	37	76	200	207	211	15.8333	20.5	21.8333	0.3	0.32	0.306667	8.58	10.18	10.28	0.66	0.69	0.675	21.6	29	30.4	79.616	78.88	93.904	0.151027	0.244528	0.335863	2.53333	3.1	3.57667	0.79616	2.91856	7.1367
5-4	99	90	75	25	9	9.5	76	86	90	14.1667	12.3	10.1833	0.333333	0.24	0.18	7.26	7.74	7.65	0.34	0.61	0.82	24.4	23	23.7	57.088	57.04	46.024	0.101992	0.09269	0.0648938	1.75	1.625	1.41	1.4272	0.51336	0.437228
5-5	107	137	155.2	37	11	18	76	198	202	19.6667	23.8	24.9833	0.366667	0.38	0.456667	9.96	10.6	10.28	0.48	0.6	0.69	33.8	30.2	32	122.752	82.144	107.28	0.308256	0.252593	0.328277	3	3.075	3.06	4.54182	0.903584	1.93104
5-6	94.5	124	145.7	28	25	31	68	131	135	17	19.5	10.5833	0.433333	0.24	0.143333	7.32	8.9	8.11	0.4	0.5	0.54	22.6	30.8	26.7	55.256	71.456	51.652	0.11752	0.225086	0.148586	3.33333	3.15	2.87667	1.54717	1.7864	1.60121
6-2	130	146	156	63	155	91.5	128	281	298	18.8333	33.3	40.1	0.366667	0.36	0.256667	7.08	9	8.64	0.556	0.62	0.588	23.4	32.4	34.2	78.968	97.2	96.184	0.176904	0.23085	0.159665	3	2.375	1.66	4.97498	15.066	8.80084
6-5	95	112	123	69	29	59.5	160	208	212	12.5	17.7	17.5	0.333333	0.38	0.326667	8.74	9.26	9	0.45	0.52	0.485	35.4	26.8	21.8	120.536	94.336	71.912	0.217828	0.257852	0.230838	2.16667	2.73333	3.21	8.31698	2.73574	4.27876
6-6	91	120	141	13	9	39	152	137	151.5	17.1667	23.1	26.8	0.366667	0.32	0.246667	7.86	8.92	8.39	0.42	0.64	0.74	26.4	24.8	25.6	86.528	76.384	74.512	0.127512	0.202418	0.245393	1.91667	2.65	3.29333	1.12486	0.687456	2.90597
7-2	133	150	161	112	142	77.5	160	216	224	25.3333	22.9	20.0333	0.4	0.34	0.343333	10.38	11.26	11.12	0.53	0.53	0.53	34	36.2	35.1	92.08	99.912	84.412	0.156173	0.299736	0.315982	2.16667	3	3.74333	10.313	14.1875	6.54193
7-5	99	110	115	41	16	64	56	98	102	16.17	25.8	16.5667	0.3	0.34	0.28	9.3	10.4	9.85	0.6	0.66	0.69	31.6	27.6	29.6	89.52	88.32	75.12	0.1738	0.291456	0.301231	2.5	3.3	4.01	3.67032	1.41312	4.80768
7-6	95	120	139	2	2	21.5	124	52	44	16.83	21.3	18.2567	0.33	0.36	0.386667	6.8	10.075	8.4375	0.5	0.5	0.5	26	27.25	26.625	35.6	72.2125	25.975	0.039	0.189558	0.0690935	2.5	2.625	2.66	0.0712	0.144425	0.558462
8-2	103.5	125	140.5	24	21	66.5	204	234	172	18.7667	21.2	16.9333	0.4	0.34	0.443333	7.88	11.34	10.21	0.61	0.71	0.75	27.8	34.4	31.1	57.808	111.456	52.296	0.0693147	0.351086	0.228882	1.83333	3.15	4.37667	1.38739	2.34058	3.47768
8-4	110.5	130	143.5	58	21	26	232	253	256	16.1	27.3	26.0333	0.28	0.42	0.47	9.92	9.96	9.94	0.56	0.56	0.56	31.4	27.6	28	101.64	79.488	82.8	0.236756	0.272246	0.319608	2.9	3.425	3.86	5.89512	1.66925	2.1528
8-5	94	94	88	37	2	30	76	196	186	13.5	29.7	34.9	0.333333	0.28	0.25	8.4	8.6	8.5	0.525	0.55	0.5375	29.25	21.5	18.25	46.325	49.45	26.425	0.0745875	0.0964275	0.0258084	2.83333	1.95	0.976667	1.71402	0.0989	0.79275
8-6	99	112	119	40	3	20	84	172	179	18.3333	29.7	36.6	0.366667	0.34	0.316667	10.12	11.0667	10.5933	0.46	0.533333	0.496667	29.2	25.3333	27.2667	84.24	116.533	69.9867	0.1606	0.33212	0.217659	2.5	2.85	3.11	3.3696	0.3496	1.39973
9-1	97	114	125	40	16	31	24	173	186	16.6667	23.1	20.7167	0.333333	0.3	0.233333	9.25	9.84	9.545	0.63	0.56	0.595	33.6	32.4	33	75.104	90.72	64.12	0.154291	0.276696	0.205825	2.8	3.05	3.21	3.00416	1.45152	1.98772
9-2	89	113	131	17	4	22	52	135	140	13.6667	22.8	19.7333	0.3	0.4	0.436667	9.1	9.56	9.39	0.5	0.64	0.75	26.4	25.2	25.8	47.456	98.784	36.832	0.041184	0.18522	0.0795571	1.5	1.875	2.16	0.806752	0.395136	0.810304
9-3	111	135	153	53	168	123	164	207	203	13.9	24	27.8333	0.366667	0.34	0.35	8.18	8.72	8.6	0.52	0.67	0.73	30.8	27.8	29.3	77.904	64.496	65.084	0.154411	0.189188	0.202411	2.66667	2.93333	3.11	4.12891	10.8353	8.00533
9-6	111	128	139	31	27	18	76	116	117	13.3333	20.6	17.1	0.266667	0.28	0.256667	10.78	9.56	9.96	0.52	0.64	0.64	36.4	26.6	31.5	107.36	104.272	85.6	0.24752	0.281534	0.212003	2.83333	2.7	2.47667	3.32816	2.81534	1.5408
10-1	110	130	144	86	68	50.5	120	172	175	18.1667	20.5	19.9167	0.333333	0.34	0.413333	10.68	12.64	11.66	0.48	0.55	0.515	35.2	37.4	36.3	191.776	125.664	187.144	0.400811	0.381181	0.681828	2.33333	3.03333	3.64333	16.4927	8.54515	9.45077
10-2	99.5	137	166.5	18	44	68	176	147	149	16.33	30.2	33.1833	0.3	0.36	0.356667	9.76	13.1	15.03	0.5	0.64	0.57	32.4	32.6	32.5	83.504	129.096	73.7	0.141826	0.384061	0.267285	2.23333	2.975	3.62667	1.50307	5.68022	5.0116
10-3	91	125	153	35	18	18	212	214	216	17	27.1	32.3833	0.42	0.35	0.42	7.31	7.76	7.535	0.54	0.52	0.53	28.8	25.4	27.1	71.84	66.04	58.78	0.123552	0.168402	0.154395	2.38333	2.55	2.62667	2.5144	1.18872	1.05804
10-4	95	133	155	13	16	24	264	204	206	16.83	25.5	28.5833	0.333333	0.42	0.45	8.98	10.8	9.92	0.52	0.65	0.69	28.2	26	27.1	73.016	82.16	60.948	0.123704	0.232102	0.196659	2.33333	2.825	3.22667	0.949208	1.31456	1.46275
10-5	70	79	82	17	4	8.5	152	140	141	12.33	19.5	16.5833	0.333333	0.34	0.346667	8.14	8.825	8.535	0.46	0.475	0.4675	28.8	23.75	26.275	69.536	58.1875	55.193	0.107328	0.126558	0.115537	2.16667	2.175	2.09333	1.18211	0.23275	0.469141
10-6	92	122	146	72	38	27	172	205	208	18.67	22.4	20.4333	0.333333	0.26	0.186667	9	9.73	9.47	0.57	0.67	0.62	34.8	32.2	33.5	89.6	117.208	77	0.13572	0.342833	0.29337	1.95	2.925	3.81	6.4512	4.4539	2.079
11-1	99	138	161.4	42	161	151	76	194	199	16	25	28.3333	0.433333	0.24	0.206667	10.16	10.96	10.71	0.64	0.55	0.595	31.8	33.4	32.6	78.512	98.864	69.984	0.165784	0.266933	0.173327	2.83333	2.7	2.47667	3.2975	15.9171	10.5676
11-2	87	110	127	42	24	32	216	207	211	14.5	22.1	23.8833	0.43	0.22	0.00666667	8.34	8.46	8.4	0.6	0.46	0.35	31.6	26.8	29.2	84.464	79.328	69.568	0.171904	0.243934	0.236067	2.66667	3.075	3.39333	3.54749	1.90387	2.22618
11-3	111	136	155	37	50	47	132	167	171	17.5	26	31.8333	0.266667	0.44	0.42	9.18	10.62	9.9	0.5	0.5	0.5	31.2	32.8	32	66.176	101.024	57.36	0.11621	0.303072	0.194642	2.51667	3	3.39333	2.44851	5.0512	2.69592
11-4	108	125	136	56	64	50.5	124	203	205	18.9	20.3	16.9833	0.4	0.36	0.393333	8.6	9.92	10.76	0.56	0.66	0.7	29	30.8	29.9	83.8	103.488	75.78	0.212667	0.411365	0.343031	3.33333	3.975	4.52667	4.6928	6.62323	3.82689
11-5	93	94	91	46	1	10	112	184	186	16.5	23.4	24.5333	0.366667	0.34	0.34	7.9	9.2	8.85	0.5	0.6	0.64	32	25	21	84	75	52	0.152533	0.2175	0.172987	2.38333	2.9	3.32667	3.864	0.075	0.52
11-6	102.5	120	131.5	57	34	40	212	146	135	18	21.5	17.5833	0.4	0.38	0.363333	10.86	9.66	8.46	0.62	0.52	0.42	29.8	23.6	21.6	91.52	59.472	61.84	0.21456	0.187337	0.198506	3	3.15	3.21	5.21664	2.02205	2.4736
12-1	120	145	164	67	97	77	80	174	196	19	25.2	28.4333	0.3	0.38	0.36	9.16	10.52	11.04	0.57	0.5	0.49	30.8	35.2	33	95.152	92.928	90.52	0.206668	0.294272	0.316217	2.75	3.16667	3.49333	6.37518	9.01402	6.97004
12-2	100	112	118	41	9	8	160	324	216	16.4	24.7	25.1833	0.3	0.3	0.23	9.21	10.72	10.76	0.64	0.56	0.51	25.4	24.2	24.8	89.088	68.728	77.456	0.156599	0.146047	0.14665	2.26667	2.125	1.89333	3.65261	0.618552	0.619648
12-3	133	148	157	30	123	111	136	207	180.5	19.97	26.8	29.2333	0.33	0.44	0.546667	8.84	8.3	7.97	0.64	0.68	0.66	30	31.4	30.7	51.2	26.376	41.928	0.0936	0.0870408	0.147167	3	3.3	3.51	1.536	3.24425	4.65401
12-4	106	142	166.2	63	94	83	100	213	155.5	17.7	29.1	36.3833	0.31	0.34	0.346667	9.02	12.22	13.62	0.63	0.7	0.74	30.6	35.8	38.6	55.496	68.736	54.776	0.115362	0.224538	0.174918	3.25	3.26667	3.19333	3.49625	6.46118	4.54641
12-5	93	99	99	17	2	23.5	92	137	142	24	24.4	25.0333	0.27	0.4	0.433333	8.18	7.8	7.99	0.51	0.7	0.83	26.4	19	22.7	63.296	57	47.228	0.14432	0.14535	0.0791856	3.33333	2.55	1.67667	1.07603	0.114	1.10986
12-6	108	98	82	29	4	4	88	206	156	24	24.2	27.9333	0.22	0.3	0.366667	8.9	7.9	7.2	0.67	0.5	0.39	28.4	21.5	24.95	100.656	59.125	80.858	0.176099	0.11825	0.139615	2.18333	2	1.72667	2.91902	0.2365	0.323432
13-1	123.3	150	170.7	73	109	90	96	116	119	24.53	26.9	29.2833	0.4	0.42	0.313333	10.24	10.22	10.23	0.56	0.63	0.595	37.8	32.8	35.3	97.112	83.968	82.012	0.197921	0.222515	0.216785	2.56667	2.65	2.64333	7.08918	9.15251	7.38108
13-3	114	144	167.4	31	67	40	148	207	222.5	20.33	27	26.1667	0.333333	0.32	0.233333	9.28	10.77	10.025	0.64	0.63	0.635	29.2	29.4	29.3	106.432	79.968	96.728	0.259296	0.261895	0.334679	3	3.275	3.46	3.29939	5.35786	3.86912
13-4	137	138	133.3	78	172	101	92	153	137.5	25.67	29.3	38.9833	0.333333	0.34	0.416667	8.94	10.28	10.51	0.63	0.48	0.36	33.8	34.8	34.3	47.04	72.384	37.44	0.0766133	0.222581	0.120806	2.83333	3.075	3.22667	3.66912	12.45	3.78144
13-5	118	133	142	45	61	51.5	76	157	151.5	13.83	21.4	16.5333	0.366667	0.26	0.153333	8.3	10.35	9.325	0.58	0.7	0.79	30.8	34	32.4	100.08	93.84	94.24	0.272272	0.302634	0.27895	3.4	3.225	2.96	4.5036	5.72424	4.85336
13-6	91	90	83	35	6	3.5	100	97	95.5	13	18.8	11.5667	0.233333	0.3	0.226667	7.46	7.12	7.29	0.48	0.64	0.56	33.8	23.8	17.4	57.856	39.984	29.488	0.113568	0.0879648	0.0386293	3	2.2	1.31	2.02496	0.239904	0.103208
14-1	118	137	150	58	62	44.5	104	252	191	21.5	29.4	30.1167	0.466667	0.34	0.306667	8.48	12.12	13.3	0.64	0.71	0.675	31.6	34.8	35.6	79.408	59.856	76.928	0.160402	0.142158	0.150779	2.7	2.375	1.96	4.60566	3.71107	3.4233
14-2	92	103	108	21	5	62.5	232	212	171	19.3333	35	43.5267	0.466667	0.42	0.406667	7.52	11	9.26	0.48	0.633333	0.656667	27.4	29.6667	28.5333	43.016	53.4	33.968	0.03836	0.09879	0.0660111	1.66667	1.85	1.94333	0.903336	0.267	2.123
14-3	95	93	85	30	3	32	116	160	205	12.6667	20.3	16.4833	0.233333	0.3	0.26	7.52	6.225	6.8725	0.56	0.725	0.695	30.4	17.25	12.35	79.584	78.4875	34.206	0.168821	0.196219	0.0710345	2.83333	2.5	2.07667	2.38752	0.235462	1.09459
14-6	108	122	130	27	38	32	124	176	281	18.8333	25.9	16.3667	0.433333	0.34	0.343333	7.64	9.4	10.65	0.72	0.72	0.72	23.8	29.4	30.8	81.88	91.728	90.08	0.195953	0.321048	0.337199	3.16667	3.5	3.74333	2.21076	3.48566	2.88256
15-1	124	158	186	120	121	101	124	214	158	17.8333	26.16	19.08	0.433333	0.4	0.366667	12.14	11.32	11.73	0.73	0.7	0.715	34.2	33	33.6	78.824	88.44	67.792	0.156864	0.291852	0.260547	2.66667	3.3	3.84333	9.45888	10.7012	6.84699
15-4	110	124	132	61	28	30	244	287	214.5	12.6667	23.9	19.6167	0.4	0.36	0.386667	9.88	10.1	9.99	0.68	0.58	0.51	33.6	31.2	32.4	99.296	102.336	86.464	0.20617	0.345384	0.351044	2.6	3.375	4.06	6.05706	2.86541	2.59392
15-5	114	123	126	40	16	37.5	80	142	164	14.3333	26.3	29.8167	0.4	0.38	0.356667	7.56	10.58	12.07	0.48	0.62	0.61	24.8	27.4	26.1	62.656	90.968	54.892	0.132234	0.31384	0.203649	3.1	3.45	3.71	2.50624	1.45549	2.05845
16-1	114	135	150	68	88	90	96	133	123.5	24	21	19	0.433333	0.3	0.296667	10.62	11.94	11.28	0.61	0.65	0.63	42	42.8	42.4	134.24	131.824	125.328	0.2856	0.338348	0.318751	2.5	2.56667	2.54333	9.12832	11.6005	11.2795
16-2	110	132	147.9	99	161	133.5	136	103	112.5	15.3333	24.1	17.7167	0.333333	0.38	0.396667	9.06	10	9.53	0.58	0.68	0.63	30	35	32.5	26.48	78.4	80.2	0.0162	0.24304	0.289522	2.5	3.1	3.61	2.62152	12.6224	10.7067
16-4	104	129	148	59	31	36	180	253	187.5	15.3333	29.1	32.3833	0.433333	0.48	0.52	10.64	11.68	12.06	0.53	0.75	0.85	34.2	32.2	33.2	122.6	106.904	109.6	0.26505	0.395545	0.408443	3.58333	3.7	3.72667	7.2334	3.31402	3.9456
16-6	110	130	144	52	27	23	64	134	160	21.5	29.1	30.7167	0.366667	0.34	0.346667	9.94	10.58	10.26	0.54	0.52	0.53	35.8	30.6	33.2	88.736	88.128	73.744	0.148928	0.255571	0.2613	2.16667	2.9	3.54333	4.61427	2.37946	1.69611
17-1	117	143	162.1	94	120	73	108	150	160	17	23.7	20.7667	0.333333	0.4	0.366667	11.38	12.04	11.71	0.52	0.54	0.53	32.6	30.2	31.4	111.28	99.056	97.92	0.27384	0.323583	0.337171	3	3.26667	3.44333	10.4603	11.8867	7.14816
17-5	103.5	120	130	19	21	78	180	231	168.5	20.3333	30.5	31.75	0.333333	0.38	0.393333	9.3	12.1	13.7	0.5	0.52	0.51	29.2	34.4	31.8	37.52	59.168	29.08	0.03504	0.180462	0.116611	2	3.05	4.01	0.71288	1.24253	2.26824
17-6	108	132	149	20	16	67	164	169	175.5	17.8333	31.2	30.4333	0.433333	0.36	0.356667	8.16	11.34	10.2	0.52	0.7	0.61	27.2	30	28.6	73.312	90	66.056	0.0977387	0.23625	0.219746	1.83333	2.625	3.32667	1.46624	1.44	4.42575
18-1	111	147	150	56	99	95	100	237	183.5	24.5	22.3	13.65	0.333333	0.32	0.306667	8.6	10.13	10.88	0.53	0.72	0.625	33.8	35.6	34.7	42.984	29.904	33.596	0.0597584	0.0807408	0.0910452	2.6	2.7	2.71	2.4071	2.9605	3.19162
18-2	138	148	152	129	97	61.5	100	223	182.5	21	30.2	35.35	0.366667	0.3	0.293333	10.46	11.12	10.79	0.56	0.62	0.59	34.8	36.2	35.5	93.776	114.392	85.26	0.221328	0.420391	0.363208	3	3.675	4.26	12.0971	11.096	5.24349
18-5	120.5	142	157.5	85	104	80	260	420	271	23	32.3	35.65	0.333333	0.38	0.396667	11.74	13.76	14.55	0.44	0.64	0.72	33.4	37.4	35.4	56.072	67.32	48.232	0.0739476	0.161568	0.128297	2.05	2.4	2.66	4.76612	7.00128	3.85856
18-6	110	115	114	20	12	28	136	132	183	16.5	26.3	23.0667	0.366667	0.34	0.346667	9.28	11.08	10.18	0.52	0.7	0.85	27	23.4	25.2	64.28	84.24	51.328	0.1107	0.275886	0.203259	2.5	3.275	3.96	1.2856	1.01088	1.43718
19-1	130	150	164	135	71	58	116	332	209	24.3333	21.7	18.6	0.333333	0.38	0.366667	10.9	11.12	11.01	0.52	0.44	0.48	30.2	32.2	31.2	52.616	77.28	43.696	0.097848	0.262752	0.162112	3	3.4	3.71	7.10316	5.48688	2.53437
19-2	125	130	129	51	40	43	116	222	206	21	31.4	29.7	0.333333	0.34	0.313333	8.98	10.44	10.94	0.52	0.6	0.56	29	33	31	64.08	71.28	57.12	0.13224	0.20493	0.151939	3	2.875	2.66	3.26808	2.8512	2.45616
19-3	114	132	144	38	41	36	228	214	184	19.8333	22.2	19.0167	0.333333	0.3	0.193333	9.46	13.1	14.28	0.46	0.54	0.56	33.6	34.6	34.1	81.824	124.56	72.744	0.121587	0.333198	0.23957	1.96667	2.675	3.29333	3.10931	5.10696	2.61878
19-4	102	135	162	39	19	80	80	92	89	15.5	27.4	25.5333	0.333333	0.32	0.343333	9.72	11.74	12.23	0.54	0.48	0.45	31.2	29.8	30.5	54.944	76.288	44.16	0.069888	0.255565	0.203578	2	3.35	4.61	2.14282	1.44947	3.5328
19-6	105	92	73	25	3	47.5	148	140	137	15.8333	26.6	25.1	0.466667	0.48	0.45	4.96	5.9	5.49	0.6	0.7	0.65	14.8	18	18.2	56.112	46.8	54.408	0.102317	0.1248	0.131123	2.83333	2.66667	2.41	1.4028	0.1404	2.58438
20-2	136	141	141	135	118	128	80	268	189	23.6667	28.6	29.8	0.266667	0.62	0.59	10.96	11.32	11.14	0.48	0.48	0.48	34.4	34.2	34.3	91.552	110.808	81.344	0.17888	0.302875	0.234	2.5	2.73333	2.87667	12.3595	13.0753	10.412
21-2	127	132	131	56	29	72	160	268	217	17.8333	30.7	33.2667	0.366667	0.34	0.343333	11.42	11.52	11.47	0.6	0.56	0.58	39.4	28.6	31	92.496	80.08	67.04	0.241653	0.266266	0.219333	3.33333	3.325	3.27167	5.17978	2.32232	4.82688
21-4	118	140	155.4	109	122	89	168	258	216	20.3333	18.5	7.41667	0.4	0.36	0.35	7.26	8.6	7.93	0.73	0.82	0.775	26.8	30.4	28.6	70.384	104.576	63.768	0.12596	0.338129	0.247207	2.5	3.23333	3.87667	7.67186	12.7583	5.67535
21-5	105	130	149	50	70	63	168	170	172	14.8	23	24.9	0.4	0.24	0.3	7.94	10.34	9.14	0.48	0.65	0.7	29.2	30	29.6	49.2	60	39.6	0.0827333	0.207	0.157476	2.83333	3.45	3.97667	2.46	4.2	2.4948
21-6	144.5	147	143.5	84	69	83.5	164	175	172.5	30.6667	24.6	9.63333	0.4	0.36	0.35	9.2	9.34	9.27	0.63	0.52	0.53	31.6	31	31.3	41.488	53.32	31.284	0.0583757	0.104863	0.0352466	2.71667	1.96667	1.12667	3.48499	3.67908	2.61221
22-1	130	146	156	92	66	70	116	233	177.5	19.6667	27.4	26.5333	0.333333	0.3	0.326667	11.44	11.73	11.585	0.56	0.65	0.605	32.4	33	32.7	100.352	102.96	91.096	0.20088	0.272844	0.24687	2.5	2.65	2.71	9.23238	6.79536	6.37672
22-3	143	151	152.6	68	85	46	56	212	137	11.5	26.3	33.9	0.2	0.24	0.28	9.66	10.78	10.22	0.6	0.62	0.61	27.8	32.2	30	84.496	68.264	79.6	0.182739	0.208205	0.252863	2.83333	3.05	3.17667	5.74573	5.80244	3.6616
22-5	116	142	162	55	94	62	144	234	192	18.8	21.2	14	0.4	0.28	0.22	9.72	10.84	10.28	0.6	0.67	0.635	29	36.2	39.8	86.12	115.84	100.744	0.19836	0.364896	0.323388	3	3.15	3.21	4.7366	10.889	6.24613
22-6	99	120	132.5	28	25	79	92	169	133.5	20.6667	29.7	25.1833	0.266667	0.36	0.423333	8.9	11.06	11.78	0.58	0.71	0.645	28.8	34.2	31.5	106.4	79.344	104.5	0.1656	0.232081	0.406331	1.91667	2.925	3.88833	2.9792	1.9836	8.2555
23-2	120	140	154	101	131	90	100	208	157	19.8333	17.8	17.75	0.366667	0.3	0.263333	10.3	6.94	5.24	0.5	0.54	0.52	32.6	33.4	33	68.248	105.544	58.84	0.160827	0.298162	0.131017	3.33333	2.825	2.22667	6.89305	13.8263	5.2956
23-3	115.8	135	148.2	47	63	42	196	227	214.5	12.1667	25.9	19.0333	0.433333	0.32	0.266667	7.46	11.24	14.6	0.52	0.72	0.83	27.8	33.2	35	82.272	100.928	88.4	0.166059	0.339791	0.351537	2.66667	3.36667	3.97667	3.86678	6.35846	3.7128
23-5	104	131	152	19	20	15	116	227	174.5	17.8333	29	32.4167	0.366667	0.34	0.313333	9.94	14.28	12.11	0.54	0.52	0.53	29.6	33.2	33.2	80.384	81.008	77.728	0.140896	0.301755	0.318685	2.33333	3.725	4.1	1.5273	1.62016	1.16592
23-6	89	122	149	8	12	69	80	121	103.5	18.1667	25.5	21.8333	0.3	0.26	0.22	7.56	9.38	8.62	0.46	0.72	0.89	29.2	29	29.1	63.216	69.6	53.068	0.144053	0.26796	0.226954	3.33333	3.85	4.27667	0.505728	0.8352	3.66169
24-1	129	133	131	124	401	258	56	100	81	21.6667	21.9	12.7833	0.4	0.44	0.45	11.28	10.72	11	0.68	0.7	0.69	40.4	42.2	41.3	167.056	128.288	160.332	0.384797	0.34317	0.423811	2.61667	2.675	2.64333	20.7149	51.4435	41.3657
24-2	108	147	175	113	257	176	44	259	154.5	18.6667	20.5	19.5833	0.433333	0.32	0.266667	11.24	11.3	11.3	0.76	0.69	0.65	32	39	35.5	107.04	95.16	106.56	0.275627	0.298168	0.320746	3.16667	3.13333	3.01	12.0955	24.4561	18.7546
24-5	99	138	171	41	24	50.5	104	167	138.5	18	24	21	0.433333	0.38	0.356667	5.1	7.34	9.22	0.54	0.52	0.53	21.8	28.2	25	55.752	77.832	51	0.0864007	0.233496	0.17816	2.41667	3	3.49333	2.28583	1.86797	2.5755
24-6	93.5	129	158.5	69	74	66.5	152	203	180.5	18.6667	23.1	20.8833	0.4	0.4	0.4	10.16	10.8	10.48	0.54	0.69	0.72	35	34	34.5	113.8	110.16	102.46	0.265767	0.31671	0.28962	2.83333	2.875	2.82667	7.8522	8.15184	6.81359
25-2	168	150	130	51	58	38	76	237	159.5	28	25.3	17.65	0.333333	0.3	0.296667	10.6	10.29	10.445	0.61	0.65	0.63	30	28.8	29.4	99.2	91.008	87.616	0.22176	0.266198	0.259343	2.8	2.925	2.96	5.0592	5.27846	3.32941
25-3	98	119	134	10	26	59.5	156	86	124	19.3333	19.7	19.5167	0.366667	0.36	0.353333	9.2	12.12	13.66	0.76	0.62	0.69	33.4	37.2	35.3	110.848	34.224	106.016	0.211979	0.103528	0.384485	2.33333	3.025	3.62667	1.10848	0.889824	6.30795
25-4	109	130	145	85	76	87	84	232	161	17.6667	25	21.3333	0.233333	0.28	0.296667	10.82	12.3	11.56	0.55	0.48	0.44	35.6	35	35.3	88.352	98	77.776	0.205056	0.267867	0.184848	3	2.73333	2.37667	7.50992	7.448	6.76651
26-1	105	130	149	90	125	102	76	254	168	18.6667	24.3	21.4833	0.366667	0.3	0.233333	10.56	10.44	10.5	0.63	0.46	0.32	35.4	32.8	34.1	62.48	64.288	50.92	0.13452	0.199293	0.149875	3.16667	3.1	2.94333	5.6232	8.036	5.19384
26-2	80	113	140	71	53	79	108	61	87.5	26.6667	21.7	24.1833	0.4	0.36	0.35	8.47	9.08	8.775	0.59	0.52	0.48	27.2	28.8	28	100.512	57.6	92.88	0.214699	0.16512	0.280188	2.66667	2.86667	3.01667	7.13635	3.0528	7.33752
26-3	105	135	158.5	97	79	83.5	172	147	162.5	30.3333	23.9	18.1167	0.4	0.34	0.31	8.52	9.67	9.095	0.42	0.56	0.64	30.6	31.2	30.9	55.496	34.944	45.844	0.106488	0.12143	0.176958	3	3.475	3.86	5.38311	2.76058	3.82797
26-4	111	120	123	80	71	88.5	88	228	161	28.1667	20.1	12.1333	0.4	0.26	0.12	10.3	11.34	12.32	0.58	0.64	0.61	32.2	33	32.6	141.072	114.84	132.576	0.278466	0.272745	0.312879	2.3	2.375	2.36	11.2858	8.15364	11.733
26-6	107	132	145	98	62	73	72	174	126	29.3333	21.8	22.5667	0.433333	0.42	0.406667	10.5	9.14	8.02	0.63	0.52	0.44	34.6	33.4	31	54.6	48.096	41	0.09342	0.139478	0.12341	2.7	2.9	3.01	5.3508	2.98195	2.993
27-2	118	150	176	76	96	70	100	170	138	13.6667	25.4	28.5333	0.233333	0.4	0.536667	11.38	14.38	14.88	0.66	0.56	0.46	34.4	36	35.2	125.952	116.64	118.416	0.307261	0.376164	0.415048	2.9	3.225	3.505	9.57235	11.1974	8.28912
Xj-htb-3	96	130	102.2	8	25	20	8	51	35	18	22.4	13.42	0.43	0.38	0.2	9.04	9.4	8.9	0.66	0.66	0.64	26	27	26	40.64	42.744	40.56	0.15	0.1	0.08112	2	2	2	0.32512	1.0686	0.8112
MN-7	111	140	135	35	49	40	110	70	105	22.5	22.4	17.2	0.47	0.28	0.28	9.4	10.5	10.1	0.72	0.72	0.69	36	34	33	132.06	134.64	113.24	0.27	0.3	0.243466	2.25	2.25	2.15	4.6221	6.59736	4.5296
