# Supplementary material for: Hybrid purity identification using EST-SSR markers and heterosis analysis of quantitative traits of Russian wildrye
Source: PeerJ. 2022 Nov 30;10:e14442. doi: 10.7717/peerj.14442 (PMC9744169; doi:10.7717/peerj.14442)
Supplement: Supplemental Information 9 — Naming of compressed package subfile files corresponds to the serial number of graphics and tables in the text. For example, the filename ‘Fig.4—raw data.xlsx’ represents the raw data needed to generate Fig. 4. [file peerj-10-14442-s009.zip › raw data/Fig. 5-raw data.csv]

	A	B	C	D	E	F	G	H	I	J	K	L	Species
1	126	29.67	0.27	181.33	301.5	22.17	11.17	0.6	39.5	122.25	0.29	2.54	F1
2	136.03	27.16	0.41	87.33	469.33	10.67	13.04	0.58	33.7	122.14	0.41	3.54	F1
3	135	21.8	0.39	153.67	170.67	26.32	11.43	0.79	36.5	171.29	0.42	2.57	F1
4	139.07	38.78	0.48	173.33	339.67	14.12	6.58	0.76	27.6	81.48	0.19	2.5	F1
5	145.2	22.3	0.3	138.67	143.67	18.32	10.04	0.56	34.7	132.12	0.32	2.54	F1
6	115	24.08	0.37	8	160.33	0.6	8.56	0.51	26.35	75.35	0.18	2.57	F1
7	132	27.1	0.29	99.67	184	14	13.32	0.78	37.9	140.48	0.42	3.09	F1
8	144.17	23.33	0.34	97	197.5	9.83	11.98	0.53	34.6	101.37	0.24	2.57	F1
9	140	23.83	0.33	68	187.33	10.25	11.2	0.65	36	150.67	0.49	3.3	F1
10	141.1	24.48	0.39	37.5	252	3.2	10.89	0.57	30	85.42	0.26	3.37	F1
11	132	20.95	0.34	13	54	1.64	10.11	0.62	31.3	126.24	0.26	2.27	F1
12	150	25.93	0.35	147	201.33	16.46	9.34	0.54	27.3	111.95	0.23	2.27	F1
13	138	22.89	0.36	63.33	270.67	5.14	10.1	0.44	30	81.14	0.25	3.37	F1
14	137.67	25.4	0.35	44.67	268	4.41	11.67	0.79	34.5	98.81	0.32	3.44	F1
15	129	20.02	0.34	95.5	233.33	14.12	11.07	0.61	36.4	147.84	0.43	3.04	F1
16	108.23	19.39	0.32	41	206	3.45	9.68	0.68	27	84.13	0.24	3.07	F1
17	88	12.22	0.24	14.5	84	0.77	7.55	0.59	23.7	53.38	0.09	1.6	F1
18	133.07	22.82	0.39	22	158.67	2.29	10.28	0.59	32	104.06	0.3	3.05	F1
19	121.4	15.69	0.25	28	111.33	1.66	8.11	0.48	26.7	59.45	0.16	3.12	F1
20	144	30.74	0.35	103.17	235.67	9.37	8.24	0.59	30	90.78	0.19	2.35	F1
21	110	15.9	0.38	52.5	193.33	5.02	9	0.49	28	95.59	0.24	2.7	F1
22	117.33	22.36	0.3	20.33	146.83	1.61	8.39	0.6	25.6	79.14	0.19	2.62	F1
23	148	22.76	0.35	110.5	200	10.18	10.92	0.53	35.1	92.13	0.26	2.97	F1
24	108	19.51	0.34	40.33	85.33	3.4	9.85	0.65	29.6	84.32	0.26	3.27	F1
25	118	18.8	0.36	8.5	73.33	0.38	8.44	0.5	26.63	44.6	0.1	2.6	F1
26	123	18.97	0.35	37.17	203.33	2.74	9.81	0.69	31.1	73.85	0.22	3.12	F1
27	128	23.14	0.43	35	247	3.08	9.94	0.56	29	87.98	0.28	3.4	F1
28	92	26.03	0.27	23	152.67	0.94	8.5	0.54	23	40.73	0.07	1.92	F1
29	110	28.21	0.33	21	145	1.9	10.59	0.5	27.27	90.25	0.24	2.82	F1
30	112	20.16	0.3	29	127.67	2.22	9.55	0.6	33	76.65	0.21	3.02	F1
31	111	18.73	0.39	14.33	109	0.87	9.35	0.63	25.8	61.02	0.1	1.85	F1
32	133	21.91	0.33	114.67	191.33	7.93	8.5	0.64	29.3	69.16	0.18	2.9	F1
33	126	17.01	0.29	25.33	103	2.51	10.1	0.6	31.5	99.08	0.25	2.67	F1
34	128	19.53	0.34	68.17	155.67	11.47	11.66	0.52	36.3	168.19	0.49	3	F1
35	134.33	26.57	0.35	43.33	157.33	4.14	12.63	0.57	32.5	95.43	0.26	2.95	F1
36	123	25.49	0.36	23.67	214	1.55	7.54	0.53	27.1	65.55	0.15	2.52	F1
37	127.67	23.64	0.43	17.67	224.67	1.27	9.9	0.62	27.1	72.04	0.18	2.8	F1
38	77	16.14	0.34	9.83	144.33	0.6	8.5	0.47	26.28	60.97	0.12	2.15	F1
39	120	20.5	0.26	45.67	195	4.32	9.4	0.62	33.5	94.6	0.26	2.9	F1
40	132.8	23.11	0.26	118	156.33	9.73	10.61	0.6	32.6	82.45	0.2	2.67	F1
41	108	20.16	0.22	32.67	211.33	2.54	8.4	0.47	29.2	77.79	0.22	3.05	F1
42	134	25.11	0.43	44.67	156.67	3.34	9.9	0.5	32	74.85	0.2	2.97	F1
43	123	18.73	0.34	56.83	177.33	4.98	9.76	0.64	29.9	87.69	0.32	3.95	F1
44	92.67	21.48	0.36	19	160.67	1.34	8.65	0.58	26	70.33	0.18	2.87	F1
45	118	19.03	0.37	43.67	164.33	3.1	9.66	0.52	25	70.94	0.2	3.12	F1
46	143	24.21	0.38	80.33	150	7.46	10.24	0.52	33	92.87	0.27	3.14	F1
47	110	22.09	0.31	19.33	233.33	1.52	10.23	0.57	24.8	78.42	0.15	2.1	F1
48	146	25.33	0.44	88	174.5	3.51	8.37	0.66	30.7	39.83	0.11	3.27	F1
49	138.07	27.73	0.34	80	156.17	4.77	11.62	0.69	35	59.67	0.17	3.24	F1
50	97	24.48	0.4	14.17	123.67	0.79	7.99	0.68	22.7	55.84	0.12	2.52	F1
51	96	25.38	0.3	12.33	150	0.99	8	0.52	24.95	80.21	0.14	1.97	F1
52	148	23.28	0.4	90.67	110.33	7.95	10.23	0.6	35.3	87.7	0.21	2.62	F1
53	141.8	22.28	0.34	46	192.5	4.34	10.03	0.64	29.3	94.38	0.29	3.25	F1
54	136.1	27.32	0.33	117	127.5	6.12	9.91	0.49	34.3	52.29	0.14	3.05	F1
55	131	17.2	0.26	52.5	128.17	5.04	9.33	0.69	32.4	96.05	0.28	3.2	F1
56	88	14.68	0.32	14.83	97.5	0.63	7.29	0.56	25	42.44	0.08	2.17	F1
57	135	24.39	0.36	54.83	182.33	3.95	11.3	0.68	34	72.06	0.15	2.35	F1
58	101	32.62	0.42	29.5	205	1.28	9.26	0.59	28.53	43.46	0.07	1.82	F1
59	91	16.48	0.32	21.67	160.33	1.39	6.87	0.66	20	64.09	0.15	2.47	F1
60	120	20.37	0.35	32.33	193.67	2.84	9.23	0.72	28	87.9	0.28	3.47	F1
61	156	21.02	0.4	114	165.33	8.93	11.73	0.72	33.6	78.35	0.24	3.27	F1
62	122	18.73	0.36	39.67	248.5	3.81	9.99	0.59	32.4	96.03	0.3	3.35	F1
63	121	23.48	0.39	31.17	128.67	2.17	10.07	0.57	26.1	69.51	0.22	3.42	F1
64	133	21.33	0.31	82	117.5	10.7	11.28	0.63	42.4	130.46	0.31	2.54	F1
65	129.97	19.05	0.37	131.17	117.17	8.09	9.53	0.63	32.5	61.69	0.18	3.07	F1
66	127	25.61	0.49	42	206.83	4.75	11.46	0.71	33.2	113.03	0.36	3.67	F1
67	128	27.11	0.34	34	119.33	2.84	10.26	0.53	33.2	83.54	0.22	2.87	F1
68	140.7	20.49	0.4	95.67	139.33	9.83	11.71	0.53	31.4	102.75	0.31	3.24	F1
69	117.83	27.53	0.38	39.33	193.17	1.65	11.7	0.51	31.8	41.92	0.11	3.02	F1
70	129.67	26.49	0.35	34.33	169.5	2.62	9.9	0.61	28.6	76.46	0.18	2.6	F1
71	136	20.15	0.32	83.33	173.5	2.96	9.87	0.63	34.7	35.49	0.08	2.67	F1
72	146	28.85	0.32	95.83	168.5	9.37	10.79	0.59	35.5	97.81	0.33	3.65	F1
73	140	30.32	0.37	89.67	317	5.13	13.35	0.6	35.4	57.21	0.12	2.37	F1
74	113	21.96	0.34	20	150.33	1.33	10.18	0.69	25.2	66.62	0.2	3.25	F1
75	148	21.54	0.36	88	219	5.09	11.01	0.48	31.2	57.86	0.17	3.37	F1
76	128	27.37	0.34	44.67	181.33	2.87	10.12	0.56	31	64.16	0.16	2.85	F1
77	130	20.35	0.32	38.33	208.67	3.57	12.28	0.52	34.1	93.04	0.23	2.65	F1
78	133	22.81	0.31	46	87	2.69	11.23	0.49	30.5	58.46	0.18	3.32	F1
79	90	22.51	0.46	25.17	141.67	1.32	5.45	0.65	17	52.44	0.12	2.64	F1
80	139.33	27.36	0.6	127	179	12.01	11.14	0.48	34.3	94.57	0.24	2.7	F1
81	130	27.27	0.35	52.33	215	4.18	11.47	0.58	33	79.87	0.24	3.31	F1
82	137.8	15.42	0.37	106.67	214	8.49	7.93	0.78	28.6	79.58	0.24	3.2	F1
83	128	20.9	0.31	61	170	3.03	9.14	0.61	29.6	49.6	0.15	3.42	F1
84	145	21.63	0.37	78.83	170.5	3.31	9.27	0.56	31.3	42.03	0.07	1.94	F1
85	144	24.53	0.32	76	175.5	7.46	11.59	0.61	32.7	98.14	0.24	2.62	F1
86	148.87	23.9	0.24	66.33	135	5.14	10.22	0.61	30	77.45	0.21	3.02	F1
87	140	18	0.3	70.33	190	7.1	10.28	0.64	35	100.9	0.3	3.12	F1
88	117.17	25.18	0.35	44	131.5	4.26	10.58	0.65	31.5	96.75	0.27	2.91	F1
89	138	18.46	0.31	107.33	155	8.32	7.49	0.52	33	77.54	0.2	2.8	F1
90	133	19.03	0.34	50.67	212.5	4.59	11.1	0.69	32	90.53	0.29	3.34	F1
91	129	26.42	0.34	18	172.5	1.43	12.11	0.53	32	79.71	0.25	3.39	F1
92	120	21.83	0.26	29.67	101.5	1.84	8.52	0.69	29.1	61.96	0.21	3.82	F1
93	131	18.78	0.43	261	79	39.64	11	0.69	41.3	151.89	0.38	2.65	F1
94	143.33	19.58	0.34	182	152.5	18.73	11.28	0.7	35.5	102.92	0.3	3.1	F1
95	136	21	0.39	38.5	136.5	2.37	7.22	0.53	25	61.53	0.17	2.97	F1
96	127	20.88	0.4	69.83	178.5	7.6	10.48	0.65	34.5	108.81	0.29	2.85	F1
97	149.33	23.65	0.31	49	157.5	4.54	10.45	0.63	29.4	92.61	0.25	2.9	F1
98	117	19.52	0.36	31.83	122	2.66	11.66	0.69	35.3	83.7	0.23	3	F1
99	128	21.33	0.27	82.67	159	7.28	11.56	0.49	35.3	88.04	0.22	2.7	F1
100	128	21.48	0.3	105.67	166	6.26	10.5	0.47	34.1	59.23	0.16	3.07	F1
101	111	24.18	0.37	67.67	85.5	5.66	8.78	0.53	28	83.66	0.22	2.85	F1
102	132.83	24.12	0.35	86.5	160.5	3.93	9.1	0.54	30.9	45.43	0.13	3.45	F1
103	118	20.13	0.26	79.83	159	10.34	11.32	0.61	32.6	129.5	0.29	2.35	F1
104	128	24.57	0.42	77.67	124	3.72	9.22	0.53	33	47.9	0.12	2.87	F1
105	148	22.53	0.39	80.67	136	9.71	13.55	0.56	35.2	120.34	0.37	3.21	F1
