# Supplementary material for: Hybrid purity identification using EST-SSR markers and heterosis analysis of quantitative traits of Russian wildrye
Source: PeerJ. 2022 Nov 30;10:e14442. doi: 10.7717/peerj.14442 (PMC9744169; doi:10.7717/peerj.14442)
Supplement: Supplemental Information 9 — Naming of compressed package subfile files corresponds to the serial number of graphics and tables in the text. For example, the filename ‘Fig.4—raw data.xlsx’ represents the raw data needed to generate Fig. 4. [file peerj-10-14442-s009.zip › raw data/Table S4-raw data.xlsx]

## Sheet: Sheet1
F1 individual plant	Self-fertility rate(%)
1	0.0113475
2	0.00582751
3	0.00323939
4	0.0045977
5	0.00694444
F1 single spike	Self-fertility rate(%)
1	0.00641026
2	0
3	0
4	0.00595238
5	0
Female parent single spike	Self-fertility rate(%)
1	0.02
2	0.0277778
3	0.0322581
4	0.0178571
5	0.0376344
