# Supplementary material for: Hybrid purity identification using EST-SSR markers and heterosis analysis of quantitative traits of Russian wildrye
Source: PeerJ. 2022 Nov 30;10:e14442. doi: 10.7717/peerj.14442 (PMC9744169; doi:10.7717/peerj.14442)
Supplement: Supplemental Information 9 — Naming of compressed package subfile files corresponds to the serial number of graphics and tables in the text. For example, the filename ‘Fig.4—raw data.xlsx’ represents the raw data needed to generate Fig. 4. [file peerj-10-14442-s009.zip › raw data/Table S8-raw data.xlsx]

## Sheet: Sheet1
Note:b,Female parent;a,Male parent;1—143,Hybrids
primer44262	a	b	1	2	3	4	5	6	7	8	9	10	11	12	13	14	15	16	17	18	19	20	21	22	23	24	25	26	27	28	29	30	31	32	33	34	35	36	37	38	39	40	41	42	43	44	45	46	47
550	1	1	1	1	1	1	1	1	1	1	1	1	1	1	1	1	1	1	1	1	1	1	1	1	1	1	1	1	1	0	1	1	1	1	1	0	1	1	1	1	0	1	1	0	1	1	1	1	1
430	0	1	1	1	1	1	1	1	1	1	1	1	1	1	1	1	1	1	1	1	1	1	1	1	1	0	1	0	1	1	1	1	1	1	1	1	1	1	1	1	1	1	1	0	1	0	1	1	1
390	1	1	1	1	1	1	1	1	1	1	1	1	1	1	1	1	1	1	1	1	1	1	1	1	1	1	1	1	1	1	1	1	1	1	1	1	1	1	1	1	1	1	1	1	1	1	1	1	1
300	1	1	1	1	1	1	1	1	1	1	1	1	1	1	1	1	1	1	1	1	1	1	1	1	1	1	1	1	1	1	1	1	1	1	1	1	1	1	1	1	1	1	1	1	1	1	1	1	1
220	1	1	1	1	1	1	1	1	1	1	1	1	1	1	1	1	1	1	1	1	1	1	1	1	1	1	1	1	1	1	1	1	1	1	1	1	1	1	1	1	1	1	1	1	1	1	1	1	1
200	1	1	1	1	1	1	1	1	1	1	1	1	1	1	1	1	1	1	1	1	1	1	1	1	1	1	1	1	1	1	1	1	1	1	1	1	1	1	1	1	1	1	1	1	1	1	1	1	1
190	1	1	1	1	1	1	1	1	1	1	1	1	1	1	1	1	1	1	1	1	1	1	1	1	1	1	1	1	1	1	1	1	1	1	1	1	1	1	1	1	1	1	1	1	1	1	1	1	1
175	1	1	1	1	1	1	1	1	1	1	1	1	1	1	1	1	1	1	1	1	1	1	1	1	1	1	1	1	1	1	1	1	1	1	1	1	1	1	1	1	1	1	1	1	1	1	1	1	1
150	1	1	1	1	1	1	1	1	1	1	1	1	1	1	1	1	1	1	1	1	1	1	1	1	1	1	1	1	1	1	1	1	1	1	1	1	1	1	1	1	1	1	1	1	1	1	1	1	1
140	1	0	0	0	0	1	1	1	1	0	0	1	0	1	0	1	0	1	0	1	1	0	1	1	0	0	1	1	1	0	1	1	1	1	0	0	1	0	1	0	1	1	1	0	0	1	1	0	0
100	1	1	1	1	1	1	1	1	1	1	1	1	1	1	1	1	1	1	1	1	1	1	1	1	1	1	1	1	1	1	1	1	1	0	1	1	1	1	1	1	1	1	1	1	1	1	1	1	1
70	1	1	1	1	1	1	1	1	1	1	1	1	1	1	1	1	1	1	1	1	1	1	1	1	1	1	1	1	1	1	1	1	1	1	1	1	1	1	1	1	1	1	1	1	1	1	1	1	1
65	1	1	1	1	1	1	1	1	1	1	1	1	1	1	1	1	1	1	1	1	1	1	1	1	0	1	1	1	1	1	1	1	0	1	1	1	1	1	1	1	0	0	1	0	1	1	0	0	1
60	1	1	1	1	1	1	1	1	1	1	1	1	1	1	1	1	1	1	1	1	1	1	1	1	1	1	1	1	1	1	1	1	1	1	1	1	1	1	1	1	1	1	1	1	1	1	1	1	1
40	1	0	1	1	1	0	1	0	1	0	1	0	0	1	0	1	1	1	0	0	0	1	1	1	1	0	0	0	0	0	0	0	1	0	0	0	0	1	1	0	1	1	0	1	0	1	1	1	1
primer60437	a	b	1	2	3	4	5	6	7	8	9	10	11	12	13	14	15	16	17	18	19	20	21	22	23	24	25	26	27	28	29	30	31	32	33	34	35	36	37	38	39	40	41	42	43	44	45	46	47
400	1	1	1	1	1	1	1	1	1	1	1	1	1	1	1	1	1	1	1	1	1	1	1	1	1	1	1	1	1	1	1	1	1	1	1	1	1	1	1	1	1	1	1	1	1	1	1	1	1
270	1	1	1	1	1	1	1	1	1	1	1	1	1	1	1	1	1	1	1	1	1	1	1	1	1	1	1	1	1	1	1	1	1	1	1	1	1	1	1	1	1	1	1	1	1	1	1	1	1
230	1	1	0	0	1	1	1	1	1	1	1	1	1	1	1	1	1	1	1	1	0	1	1	1	1	1	1	1	1	1	1	0	1	1	1	0	1	1	1	1	1	1	1	1	1	1	1	1	1
215	1	0	0	0	1	1	1	1	1	1	1	1	1	1	1	1	1	1	1	1	1	0	0	1	1	1	1	1	1	0	1	1	0	1	1	0	1	1	1	0	0	1	0	1	0	1	1	1	0
190	1	1	0	0	1	1	1	1	0	0	1	1	0	0	0	1	0	1	1	1	1	1	0	1	1	1	0	0	0	0	1	1	0	0	0	1	1	1	1	0	0	1	1	1	1	0	1	1	1
175	1	0	1	1	1	1	1	1	0	0	1	1	1	1	1	1	1	0	0	1	0	0	0	0	1	1	1	1	0	0	1	0	0	0	1	1	1	1	1	1	1	0	1	0	0	1	1	1	1
160	1	1	1	1	1	1	1	1	1	1	1	1	1	1	1	1	1	1	1	1	1	1	1	1	1	1	1	1	1	1	0	1	1	1	1	1	1	1	1	1	1	1	1	1	1	1	1	1	1
140	1	1	0	0	0	1	0	0	1	0	0	0	0	0	1	1	0	0	0	1	0	0	0	1	1	1	1	0	1	0	1	1	0	0	0	0	1	1	1	1	1	1	0	0	1	1	0	1	1
110	0	1	1	1	1	0	1	1	0	1	1	0	0	1	0	1	0	1	1	1	1	1	1	0	0	1	0	0	1	1	0	0	0	1	0	1	1	1	0	1	1	1	1	1	1	0	1	1	1
105	1	1	0	0	0	1	0	0	1	0	0	1	1	1	1	1	0	0	0	0	0	0	0	1	1	0	1	1	0	0	1	1	1	0	1	0	0	0	1	0	0	0	0	0	0	1	0	0	0
primer6181A	a	b	1	2	3	4	5	6	7	8	9	10	11	12	13	14	15	16	17	18	19	20	21	22	23	24	25	26	27	28	29	30	31	32	33	34	35	36	37	38	39	40	41	42	43	44	45	46	47
480	0	1	1	0	1	1	0	1	1	1	1	1	1	0	1	1	0	0	1	0	1	0	1	0	0	1	0	1	1	1	0	1	1	0	1	1	0	0	0	0	1	1	1	0	1	1	0	1	0
390	1	0	0	0	1	0	0	1	0	0	0	1	1	0	1	1	1	0	0	0	1	1	0	1	1	0	1	0	0	0	1	0	1	0	0	1	1	0	0	0	1	1	1	1	0	0	1	1	1
350	1	0	1	0	1	1	1	0	1	1	1	0	0	0	0	0	1	0	1	1	1	1	1	1	1	1	1	1	1	0	1	1	1	1	1	1	1	1	1	1	1	0	0	1	0	1	1	1	1
275	1	1	1	1	1	1	1	1	1	1	1	1	1	1	1	1	1	1	1	1	1	1	1	1	1	1	1	1	1	1	1	1	1	1	1	1	1	1	1	1	1	1	1	1	1	1	1	1	1
250	1	1	1	1	1	1	1	1	1	1	1	1	1	1	1	1	1	1	1	1	1	1	1	1	1	1	1	1	1	1	1	1	1	1	1	1	1	1	1	1	1	1	1	1	1	1	1	1	1
230	1	1	1	1	1	1	1	1	1	1	1	1	1	1	1	1	1	1	1	1	1	1	1	1	1	1	1	1	1	1	1	1	1	1	1	1	1	1	1	1	1	1	1	1	1	1	1	1	1
[truncated: 96 more columns]

## Sheet: Sheet2
	1	0	1	1	1	1													1	1	1	1	0	1	0	1	1	1	1	1
	0	0	0	1	1	1													1	0	1	1	1	1	1	0	0	1	1	1
	1	1	1	1	1	1													0	1	1	0	1	0	1	0	1	1	1	1
	1	0	1	1	1	1													0	1	1	0	1	0	0	0	0	1	1	1
	0	0	1	1	1	1													1	1	1	0	1	0	1	1	1	1	1	1
	1	1	0	1	1	1													1	1	1	1	0	1	1	0	1	1	1	1
	1	0	1	1	1	1													1	1	1	0	1	0	0	0	1	1	1	1
	1	0	1	1	1	1													1	1	1	0	1	0	1	1	0	1	1	1
	1	0	1	1	1	1													0	0	1	1	0	1	1	0	1	1	1	1
	1	1	0	1	1	1													0	0	1	0	1	0	1	0	1	1	1	1
	1	1	0	1	1	1													1	1	1	0	1	0	1	0	1	1	1	1
	0	0	0	1	1	1													1	1	1	0	0	1	1	1	0	1	1	1
	1	1	0	1	1	1													0	1	1	0	0	1	1	1	0	1	1	1
	1	1	0	1	1	1													0	1	1	0	1	1	0	0	0	1	1	1
	0	1	1	1	1	1													0	1	1	1	0	1	1	1	0	1	1	1
	0	0	0	1	1	1													1	1	1	1	1	1	1	1	0	1	1	1
	1	0	1	1	1	1													0	1	1	0	0	0	0	1	1	1	1	1
	0	0	1	1	1	1													1	0	1	0	1	0	0	0	0	1	1	1
	1	1	1	1	1	1													1	0	1	0	1	0	1	0	1	1	1	1
	0	1	1	1	1	1													1	1	1	1	1	0	0	0	1	1	1	1
	1	0	1	1	1	1													1	0	1	0	1	0	1	1	1	1	1	1
	0	1	1	1	1	1													1	0	1	0	1	0	0	1	1	1	1	1
	0	1	1	1	1	1													0	0	1	0	1	0	1	0	1	1	1	1
	1	0	1	1	1	1													1	0	1	1	0	1	0	1	1	1	1	1
	0	1	1	1	1	1													1	1	1	1	0	1	0	1	1	1	1	1
	1	0	1	1	1	1													1	1	1	1	1	0	1	0	1	1	1	1
	1	0	1	1	1	1													0	1	1	1	0	1	0	1	1	1	1	1
	0	1	1	1	1	1													1	1	0	1	0	1	0	1	1	1	1	1
	1	0	1	1	1	1													1	0	1	1	0	1	1	0	1	1	1	1
	1	1	1	1	1	1													0	0	1	0	0	1	1	1	1	1	1	1
	0	0	1	1	1	1													0	0	1	0	1	0	0	0	1	1	1	1
	1	0	1	1	1	1													0	1	1	0	0	1	1	0	1	1	1	1
	1	1	1	1	1	1													1	1	1	0	1	0	1	1	1	1	1	1
	0	1	1	1	1	1													1	1	1	1	1	0	0	1	1	1	1	1
	0	0	1	1	1	1													1	1	1	1	1	0	0	0	1	1	1	1
	0	0	1	1	1	1													1	1	1	1	0	1	0	0	1	1	1	1
	0	0	1	1	1	1													0	1	1	1	1	0	0	0	1	1	1	1
	1	1	1	1	1	1													0	1	1	1	1	0	1	1	1	1	1	1
	1	1	0	1	1	1													1	0	1	1	1	0	1	1	0	1	1	1
	1	1	0	1	1	1													1	1	1	0	1	0	1	1	0	1	1	1
	0	1	1	1	1	1													0	1	1	1	0	1	1	0	1	1	1	1
	1	0	1	1	1	1													1	1	1	1	1	0	1	1	1	1	1	1
	0	1	1	1	1	1													1	1	1	1	1	0	0	1	1	1	1	1
	1	1	1	1	1	1													1	1	1	0	1	0	1	0	1	1	1	1
	0	1	1	1	1	1													1	1	1	1	0	1	1	1	0	1	1	1
	1	0	1	1	1	1													1	1	1	1	1	0	1	1	0	1	1	1
	1	1	0	1	1	1													1	1	0	1	1	0	0	1	1	1	1	1
	1	1	0	1	1	1													1	1	1	1	1	0	1	0	0	1	1	1
	0	1	1	1	1	1													1	1	1	1	1	0	1	0	1	1	1	1
	1	0	0	1	1	1													0	1	1	0	0	1	0	0	1	1	1	1
	1	0	1	1	1	1													0	1	1	0	0	1	1	1	1	1	1	1
	0	0	1	1	1	1													0	1	1	1	0	1	0	1	1	1	1	1
	1	1	1	1	1	1													1	1	1	1	1	0	1	1	1	1	1	1
	0	1	1	1	1	1													1	0	1	1	0	0	1	0	1	1	1	1
	1	1	1	1	1	1													1	0	1	1	0	0	1	0	1	1	1	1
	1	0	1	1	1	1													1	1	1	0	0	1	1	0	1	1	1	1
	1	0	1	1	1	1													1	1	1	0	1	0	1	0	1	1	1	1
	1	0	1	1	1	1													1	1	1	1	0	1	1	1	0	1	1	1
	1	0	1	1	1	1													1	1	1	0	0	1	1	1	1	1	1	1
	1	1	0	1	1	1													0	1	1	0	1	0	0	1	1	1	1	1
	1	1	1	1	1	1													1	1	1	1	0	1	0	0	1	1	1	1
	0	1	1	1	1	1													1	0	1	0	0	1	1	0	1	1	1	1
	0	0	1	1	1	1													1	1	1	1	0	1	0	0	1	1	1	1
	1	0	1	1	1	1													0	1	1	1	0	1	0	1	1	1	1	1
	0	0	1	1	1	1													1	0	1	1	0	1	1	0	1	1	1	1
	0	1	1	1	1	1													1	0	1	1	0	1	0	0	1	1	1	1
	1	0	1	1	1	1													0	1	1	0	1	0	0	0	1	1	1	1
	0	0	1	1	1	1													0	1	1	1	0	1	1	0	1	1	1	1
	0	0	1	1	1	1													1	0	1	0	1	0	1	0	1	1	1	1
	1	0	1	1	1	1													0	0	1	1	0	1	1	1	1	1	1	1
	1	0	1	1	1	1													1	0	1	0	0	0	1	0	1	1	1	1
	1	1	1	1	1	1													0	1	1	0	0	0	1	1	1	1	1	1
	1	0	1	1	1	1													0	0	1	0	0	1	1	1	1	1	1	1
	1	0	1	1	1	1													1	0	1	1	1	0	0	1	1	1	1	1
	1	1	1	1	1	1													1	0	1	1	1	0	1	0	1	1	1	1
	1	0	1	1	1	1													0	0	1	0	1	0	0	1	1	1	1	1
	1	1	1	1	1	1													0	1	0	1	0	1	1	1	1	1	1	1
	0	1	1	1	1	1													0	1	0	1	1	0	1	0	1	1	1	1
	1	0	1	1	1	1													0	0	1	0	0	1	0	1	1	1	1	1
	0	1	1	1	1	1													0	1	1	0	0	1	1	0	1	1	1	1
	1	1	1	1	1	1													1	1	1	0	0	1	0	0	1	1	1	1
	1	0	1	1	1	1													1	1	1	1	1	0	0	1	1	1	1	1
	0	1	1	1	1	1													0	1	1	1	1	0	0	1	1	1	1	1
	1	0	1	1	1	1													1	1	1	0	0	1	1	0	1	1	1	1
	0	0	1	1	1	1													0	1	1	0	1	0	0	0	1	1	1	1
	0	1	1	1	1	1													0	0	1	0	1	0	0	0	1	1	1	1
	0	1	1	1	1	1													0	0	1	0	1	0	0	1	1	1	1	1
	1	0	1	1	1	1													1	1	1	0	1	0	1	0	0	1	1	1
	0	0	1	1	1	1													1	1	1	0	1	0	1	1	0	1	1	1
	0	0	1	1	1	1													1	1	1	0	0	1	1	0	1	1	1	1
	0	1	1	1	1	1													1	0	1	0	1	0	0	0	1	1	1	1
	1	0	0	1	1	1													1	1	1	0	0	0	1	1	0	1	1	1
	1	1	0	1	1	1													1	0	1	0	0	0	0	0	1	1	1	1
	1	0	1	1	1	1													0	1	1	0	0	0	1	0	1	1	1	1
	0	0	1	1	1	1													1	0	1	0	0	1	0	1	0	1	1	1
	1	1	0	1	1	1													0	0	1	1	0	0	0	0	1	1	1	1
	0	0	1	1	1	1													0	1	1	0	0	1	1	1	0	1	1	1
	1	0	1	1	1	1													0	1	1	0	0	1	0	0	1	1	1	1
	0	1	0	1	1	1													0	1	1	1	0	1	1	0	1	1	1	1
	0	0	1	1	1	1													1	0	1	0	1	0	0	0	1	1	1	1
	1	1	0	1	1	1													1	0	1	0	1	0	1	0	1	1	1	1
	0	0	1	1	1	1													0	1	1	1	1	0	0	0	1	1	1	1
	1	0	1	1	1	1													0	1	1	0	1	0	1	1	0	1	1	1
	0	0	1	1	1	1													1	0	1	0	0	1	0	0	0	1	1	1
	1	0	1	1	1	1													0	0	1	0	1	0	1	1	0	1	1	1
	0	0	1	1	1	1													0	1	1	0	1	0	1	0	1	1	1	1
	1	1	0	1	1	1													0	1	1	1	0	1	1	1	0	1	1	1
	0	0	0	1	1	1													1	1	1	0	0	1	1	1	1	1	1	1
	1	1	0	1	1	1													1	1	1	1	0	1	0	1	1	1	1	1
	1	0	1	1	1	1													0	1	1	1	1	0	1	0	1	1	1	1
	1	0	1	1	1	1													0	1	1	0	0	1	0	1	0	1	1	1
	1	1	0	1	1	1													1	0	1	0	0	1	0	1	0	1	1	1
	1	1	1	1	1	1													1	1	1	0	0	1	1	0	1	1	1	1
	0	1	1	1	1	1													1	1	1	0	0	0	1	1	1	1	1	1
	0	1	1	1	1	1													1	1	1	1	0	1	1	1	0	1	1	1
	1	0	1	1	1	1													1	0	1	0	0	0	1	1	1	1	1	1
	0	1	0	1	1	1													0	1	1	1	1	0	0	1	0	1	1	1
	0	1	0	1	1	1													1	1	1	0	0	1	1	1	0	1	1	1
	1	0	1	1	1	1													0	1	1	0	0	1	1	1	0	1	1	1
	1	1	1	1	1	1													1	1	1	1	0	1	0	0	1	1	1	1
	1	1	0	1	1	1													0	0	1	0	0	0	1	1	0	1	1	1
	1	1	1	1	1	1													0	0	1	0	0	1	1	1	1	1	1	1
	0	1	0	1	1	1													0	0	0	0	0	1	1	1	1	1	1	1
	1	1	0	1	1	1													1	0	1	1	0	1	1	0	1	1	1	1
	1	1	0	1	1	1													1	1	1	1	0	1	1	1	0	1	1	1
	1	1	0	1	1	1													1	1	1	1	1	0	1	1	1	1	1	1
	0	0	1	1	1	1													0	0	1	1	1	0	1	0	1	1	1	1
	1	1	0	1	1	1													1	1	1	0	0	1	1	1	0	1	1	1
	1	1	1	1	1	1
	1	1	1	1	1	1
	0	0	1	1	1	1
	1	0	1	1	1	1
	1	1	0	1	1	1
	1	1	1	1	1	1
	1	0	1	1	1	1
	1	1	0	1	1	1
	0	1	0	1	1	1
