# Supplementary material for: Hybrid purity identification using EST-SSR markers and heterosis analysis of quantitative traits of Russian wildrye
Source: PeerJ. 2022 Nov 30;10:e14442. doi: 10.7717/peerj.14442 (PMC9744169; doi:10.7717/peerj.14442)
Supplement: Supplemental Information 10 [file peerj-10-14442-s010.zip]

Archive with 3 entries (2 files):
- raw-code & result/
- raw-code & result/NTsys & Popgene raw code.zip
- raw-code & result/R-correlation analysis-raw code.docx
